# Supplementary material for: Characterization of sensory neuronal subtypes innervating mouse tongue
Source: PLoS One. 2018 Nov 8;13(11):e0207069. doi: 10.1371/journal.pone.0207069 (PMC6224080; doi:10.1371/journal.pone.0207069)
Supplement: S1 Dataset — (XLSX) [file pone.0207069.s001.xlsx]

## Sheet: Fig 1
Fig 1A	Percentage of Lingual Neurons expressing the gene.				Each Value indicate percentage of WGA positive neurons colocazing with the gene per image taken .
TrkC	MRGPRD	Parv	NPY2R	5HT3	TrkB	MRGPRA3	TH	CGRP	TRPV1
55.56	11.54	0	2.94	11.11	0	0	0	29.41	11.43
52.38	5.56	5	0	23.33	10.53	0	0	31.25	23.81
47.62	9.09	0	6.25	32.56	6.38	0	0	27.03	21.43
66.67	20	0	8.11	12.9	3.17	4.55	7.14	30	6.67
65.52	2.86	14.29	2.86	20	3.33	0	0	23.81	3
72.73	8.33	19.05	9.52	25	5.66	7.69	7.32	18.18	2
21.88	13.64	8.69	0	18.18	0	0	21.27	33.33	20
50	5.26	5.26	0	27.59	3.7	5.88	0	5.56	23.81
37.84	10	3.64	0	10	5.26	0	8.82	61.9	11.36
33.33	5.88	0	0	13.79	3.45	0	16.66	23.81	33.33
71.43	3.33	5.56	3.57	20	4.35	0	0	11.11	11.54
45.45	13.33	6.06	7.02	28.57	6.67	0	0	4	48.84
80	0	27.78	11.63	18.75	0		0	5	16.13
46.67	12.5	14.29	26.09	2.94	0		7.69	8	40
30.61	12	24.24	50	25	0		0	4	33.33
27.03	16.28	56.25	19.35	25.64	2.86		4.88	7	12.12
11.86	11.11	34.21	31.58	17.86	0		0	6	31.03
16.98	13.73	20.31	8.33	12.5	2.22		0	23.53	35.71
64	0	19.05	18.18	25.64	3.13		0	31.58	29.63
47.62	0	20.78	50	28	6.25		0	27.08	25.53
16.9	0	8.57	33.33	15.38	7.41		4	16.22	28.57
14.29	0	4.69	17.65	19.61	4.35		0	33.33	19.05
19.64	4.35	9.3	10.71	28.57	0		0	28.57	28.57
28	0	8.33	17.24	25.81	4.17		0	33.33	29.03
37.84	0	0	40	15.38	0		0	23.33	37.5
21.43	14.29	9.68	3.33	22.73	4.17			20.41	15.38
31.48	5.13	6.82	0	31.58	5			21.62	9.09
17.02	0	33.33	3.45	20.83	2.56			27.12	13.64
21.43	8.33	18.52	0		4.55			18.87	0
17.46	14.29	21.74	0		0			8	24.24
11.9	12.5	23.68	10		0			4.76	11.11
31.58	2.63	13.33	2.86		3.33			22.54	11.43
26.19	14.71	5.8	2.13		0			30.36	9.09
30	0	34.62	6.67		0			44.64	12
18.37	0		13.64		0			33.33	19.23
24.24	11.86		7.69		7.41			44.19	18.84
18.18	0		11.11					30.43	8
25	10							25.71	2.22
47.37	10.26							42.86	20
23.08	5.71							56.25	4
28.57	6.67							32.35	23.26
16.67								21.43	6.67
23.08								16.13	21.57
10.53								19.05	5.88
5.56								6.25	18.75
0								19.23	6.9
4.76								23.68	22.22
14.29								33.33	21.05
25								33.33	27.59
3.23								46.15	21.74
17.86								44.44	13.33
3.57								36.36	23.53
16								30	18.75
33.33								28.57	0
28								8.33	23.08
7.69								18.18	20
24.64								27.03	6.67
20								26.32	7.14
								36.17	20
								36.51	9.76
								46.67	31.91
								32.08	20
								40	29.41
								50	27.78
								0	4.88
								20.45	26.83
								11.11	10
								26.92	14.29
								18.42	16
								28.57	25.42
								3.7	27.27
								40	19.67
								30.43	11.63
								34.38	14.81
								23.08	20
								46.43	20
								33.33	10.64
								24.07	13.04
								16.67	0
								23.08	20.45
								16.22	0
								19.35	22.22
								13.33	4.35
								8.51	7.89
								27.59	17.33
								21.62	13.04
								23.44	11.54
								18.42	9.52
								20.31	37.5
								19.05	6.25
								27.27	12.5
								35.71	5
								6.66	12.82
								14.81	6.82

## Sheet: Fig 2
Fig 2A	Relative gene expression per cell calculated as 2^(-delta ct)
	L1	L2	L3	L4	L5	L6	L7	L8	L9	L10	L11	L12	L14	L15	L16	L17	L18	L19	L20	L21	L22	L23	L24	L25	L26	L27	L28	L30	L31	L32	L34	L35	L36	L38	L39	L40	L41	L42	L43	L44	M1	M2	M3	M4	M5	M6	M7	M8	M9
Caldindin	-26.3596	1.2664	-27.3782	5.36398	-8.28021	-25.78	-27.7419	-27.6366	-22.7855	-18.5879	0.322344	-23.6372	-24.3702	-21.4984	-26.7128	-21.9737	-25.1859	-18.7506	4.47089	-19.4776	-26.4976	-25.4429	-22.0411	-25.2706	-21.8326	-20.5158	-28.5941	-28.2802	-27.217	-1.64985	-27.1569	-27.3768	-27.2186	-27.4109	-26.0011	4.63325	-26.3477	-26.4033	-25.2568	-23.8238	-26.3186	3.88585	-21.1088	-22.205	-26.7682	-23.0978	-23.1224	-24.3788	3.66529
CGRP	3.03919	-26.6345	2.12849	-21.4573	5.72076	2.33913	2.41801	1.6209	4.04124	-18.5879	-25.9598	4.50007	1.79612	-21.4984	4.23782	-21.9737	-25.1859	3.4121	-19.7031	3.8239	3.83759	2.57451	-22.0411	3.41455	4.27533	3.05341	2.99931	4.19609	-2.20452	-21.7285	3.43557	5.00752	4.63701	0.148693	3.61158	-27.1854	-26.3477	-26.4033	6.00717	5.83263	2.16539	-23.4101	4.75043	4.02015	3.10604	-23.0978	3.03188	3.94559	-23.2447
CHRNA3	-26.3596	-26.6345	-27.3782	-21.4573	-25.0349	-25.78	-27.7419	-27.6366	-22.7855	-18.5879	-25.9598	-23.6372	-24.3702	-21.4984	-26.7128	-21.9737	-25.1859	-18.7506	-19.7031	-19.4776	-26.4976	-25.4429	-22.0411	-25.2706	-21.8326	-20.5158	-28.5941	-28.2802	-27.217	-21.7285	-27.1569	-27.3768	-27.2186	-27.4109	-26.0011	-27.1854	-26.3477	-26.4033	-25.2568	-23.8238	-26.3186	-23.4101	-21.1088	-1.56869	-26.7682	-23.0978	-23.1224	-1.8553	-23.2447
5HT3a	-3.59793	-26.6345	-2.8826	-21.4573	0.491192	1.95216	-2.14719	-0.386149	-22.7855	-18.5879	-25.9598	1.31676	-0.822012	-21.4984	-2.05458	-21.9737	-25.1859	2.52105	-19.7031	1.55148	-0.788433	-4.27451	-22.0411	-0.676709	-0.551863	-20.5158	-0.338103	-1.35424	-0.681242	-21.7285	-0.08235	0.610118	0.0845216	-2.97687	-2.22871	-27.1854	-3.64982	-0.73794	-0.603857	-23.8238	-4.12767	-1.6972	-21.1088	-0.459764	-0.607303	-23.0978	-23.1224	-24.3788	-23.2447
MRGPRA3	-26.3596	-26.6345	-27.3782	-21.4573	-25.0349	-25.78	-27.7419	-27.6366	-22.7855	-18.5879	-25.9598	-23.6372	-24.3702	-21.4984	-26.7128	-21.9737	-25.1859	-18.7506	-19.7031	-19.4776	-26.4976	-25.4429	-22.0411	-25.2706	-21.8326	-20.5158	-8.57767	-28.2802	-27.217	-21.7285	-27.1569	-27.3768	-27.2186	-27.4109	-26.0011	-27.1854	-26.3477	-26.4033	-25.2568	-23.8238	-26.3186	-23.4101	-21.1088	-22.205	-26.7682	-23.0978	-23.1224	-24.3788	-23.2447
MRGPRD	-26.3596	-26.6345	-27.3782	-21.4573	-25.0349	-25.78	-27.7419	-27.6366	-22.7855	-18.5879	-25.9598	-23.6372	-24.3702	-21.4984	-26.7128	-21.9737	-25.1859	-18.7506	-19.7031	-19.4776	-26.4976	-25.4429	-22.0411	-25.2706	-21.8326	-20.5158	-28.5941	-28.2802	-27.217	-21.7285	-27.1569	-27.3768	-27.2186	-27.4109	-26.0011	-27.1854	-26.3477	-26.4033	-25.2568	-23.8238	-26.3186	-23.4101	-21.1088	-22.205	-26.7682	-23.0978	-23.1224	-24.3788	-23.2447
NFH	-2.41594	-2.50256	-1.98671	-21.4573	0.431048	-1.57572	-3.22134	-1.63297	-22.7855	-5.23288	-0.511725	-0.273869	-6.44533	-0.448464	-2.60914	2.10476	-3.33146	-1.34408	2.46223	1.84014	-2.18436	-3.7592	2.33939	-3.48927	2.16362	-20.5158	-1.78377	-1.49815	-0.246978	-0.399147	-0.755624	0.491847	-1.24985	-1.49218	-0.0862789	2.07439	1.81917	-0.572774	-0.464868	-2.35406	-2.2365	1.32105	-1.80147	-22.205	-2.04534	-3.03872	-1.25195	-5.87364	0.148245
NPY2R	-4.59584	-26.6345	-5.38928	-21.4573	-25.0349	-25.78	-6.73588	-6.37625	-22.7855	-18.5879	-25.9598	-23.6372	-24.3702	-21.4984	-3.21299	-21.9737	-25.1859	-18.7506	-19.7031	-19.4776	-26.4976	-4.63828	-22.0411	-4.59576	-21.8326	-20.5158	-7.89261	-28.2802	-27.217	-21.7285	-27.1569	-4.14079	-2.68439	-27.4109	-26.0011	-27.1854	-26.3477	-26.4033	-25.2568	-23.8238	4.31876	-23.4101	-21.1088	2.01273	4.7326	-3.35134	-23.1224	0.363195	-23.2447
TrkB	0.107537	1.38824	0.972249	2.59342	-1.2628	-25.78	-0.412033	-27.6366	-1.11978	-18.5879	2.25672	-23.6372	0.420448	4.99411	-1.32294	-21.9737	-25.1859	-18.7506	-19.7031	-19.4776	-1.20356	-0.620198	-22.0411	-2.79536	-21.8326	-20.5158	-1.27566	-28.2802	-27.217	4.5758	-27.1569	-27.3768	0.489139	-27.4109	-26.0011	3.02403	-26.3477	-2.80124	-1.1079	-23.8238	-26.3186	-0.212039	-21.1088	-22.205	-0.381526	1.6462	-23.1224	-1.15324	-0.16141
TrkC	-0.498954	1.70784	-2.93984	-0.619049	2.58627	-2.6761	-4.00505	-0.0547402	-22.7855	3.4475	0.116775	1.43422	-24.3702	-21.4984	-2.64536	4.15609	0.640853	-18.7506	3.17231	-19.4776	0.0282367	-1.0878	0.511706	-1.31685	-21.8326	-20.5158	-4.066	-28.2802	0.0106761	-21.7285	-2.03578	-27.3768	-27.2186	-0.566235	-7.34164	0.622286	3.66619	-0.976151	0.40324	-23.8238	-4.12349	2.21752	-8.79697	-22.205	-0.23202	-23.0978	-23.1224	-24.3788	-1.29784
PARV	-26.3596	-3.30687	-27.3782	0.74463	-3.87863	-5.40116	-27.7419	-6.61497	-22.7855	2.01238	2.40037	-23.6372	-24.3702	2.8846	-26.7128	-21.9737	-25.1859	-18.7506	6.34563	-19.4776	-26.4976	-25.4429	-22.0411	-25.2706	-21.8326	-20.5158	-8.18661	-6.69378	-27.217	-21.7285	-4.06559	-3.0268	-5.89436	-27.4109	-26.0011	1.41946	-4.77009	-1.34945	-25.2568	-23.8238	-26.3186	4.97946	-21.1088	-22.205	-26.7682	3.15371	-23.1224	-24.3788	-23.2447
VGlut3	-26.3596	-26.6345	-27.3782	-21.4573	-25.0349	-25.78	-27.7419	-27.6366	-22.7855	-18.5879	-25.9598	-23.6372	-24.3702	-21.4984	-26.7128	-21.9737	-25.1859	-18.7506	-19.7031	-19.4776	-26.4976	-25.4429	-22.0411	-25.2706	-21.8326	-20.5158	-28.5941	-28.2802	-27.217	-21.7285	-27.1569	-27.3768	-27.2186	-27.4109	-26.0011	-27.1854	-26.3477	-26.4033	-25.2568	-23.8238	-26.3186	-23.4101	-21.1088	-22.205	-26.7682	-23.0978	-23.1224	-24.3788	-23.2447
TRPA1	-4.40181	-26.6345	-5.25532	-21.4573	-25.0349	-25.78	-3.47813	-6.56539	-22.7855	-18.5879	-25.9598	-23.6372	0.537217	-21.4984	-1.30125	-21.9737	-25.1859	-18.7506	-19.7031	-19.4776	-26.4976	-25.4429	-22.0411	-3.7048	-21.8326	-20.5158	-28.5941	-1.12344	-27.217	-21.7285	-5.37372	-2.62571	0.840669	-27.4109	-26.0011	-27.1854	-26.3477	-26.4033	-25.2568	6.67807	-2.7631	-23.4101	-21.1088	-10.705	-26.7682	-23.0978	5.14402	3.51322	-23.2447
TRPV1	-1.94299	-26.6345	-7.01478	-21.4573	-25.0349	-25.78	-4.35406	-6.91349	2.30286	-18.5879	-25.9598	-23.6372	-0.519174	-21.4984	-6.44028	-21.9737	-25.1859	-18.7506	-19.7031	-19.4776	-26.4976	-5.09544	-22.0411	-25.2706	-21.8326	-20.5158	-3.05362	-1.22064	-27.217	-21.7285	-3.35526	2.21099	1.73089	-5.61269	-3.40155	-27.1854	-26.3477	-26.4033	-25.2568	3.01273	-5.75736	-23.4101	2.80622	2.63131	-3.60726	-23.0978	2.36048	2.30197	-23.2447
TH	-6.71088	-5.19874	-6.68965	-21.4573	-25.0349	-3.31231	-6.74054	-27.6366	-22.7855	0.813183	-5.48894	-23.6372	-2.81724	-21.4984	-26.7128	-21.9737	-6.09335	-18.7506	-19.7031	-19.4776	-26.4976	-25.4429	-22.0411	-25.2706	-21.8326	-20.5158	-28.5941	-6.78265	-3.71088	-21.7285	-27.1569	-27.3768	-27.2186	-27.4109	-4.98615	-27.1854	-26.3477	-2.83678	-4.35782	-3.16463	-5.29001	-23.4101	-21.1088	-22.205	-6.10332	-23.0978	-23.1224	-24.3788	-23.2447
Fig 2B	Percentage of neurons expressing each gene
	CALB	CGRP	CHRNA3	5HT3A	MRGPRA3	MRGPRD	NFH	NPY2R	p75	TrkA	TrkB	TrkC	Parv	VgLUT3	TRPA1	TRPV1	TH
Large	12.5	57.5	0	45	0	0	62.5	0	72.5	62.5	47.5	50	17.5	0	7.5	17.5	2.5
Medium	17.7778	48.8889	8.88889	24.4444	0	6.66667	44.4444	35.5556	24.4444	51.1111	48.8889	42.2222	28.8889	2.22222	24.4444	35.5556	2.22222
Small	2.22222	51.1111	11.1111	6.66667	0	2.22222	8.88889	44.4444	22.2222	71.1111	24.4444	8.88889	4.44444	2.22222	42.2222	80	11.1111
[truncated: 81 more columns]

## Sheet: Fig 3
Fig 3: Relative mRHA expression values for each gene in Small Medium and Large Sensory Neurons innervating mouse tongue. Values indicate expression per single WGA-positive neurons.
Calbindin				5HT3A				NFH				TrkC				Parv				CHRNA3				NPY2R				TRPA1				CGRP				TrkB				TRPV1				MRGPRD				TH
Small	Medium	Large		Small	Medium	Large		Small	Medium	Large		Small	Medium	Large		Small	Medium	Large		Small	Medium	Large		Small	Medium	Large		Small	Medium	Large		Small	Medium	Large		Small	Medium	Large		Small	Medium	Large		Small	Medium	Large		Small	Medium
0	0	0		0	0.06	0.08		0	0.21	0.19		0	0.06	0.71		0.17	0	0		0	0	0		0.95	19.96	0.04		9.69	0	0.05		14.3	4.49	8.22		0	0	1.08		1.32	0.02	0.26		0	0	0		0	0.03
0	14.78	2.41		0.17	0.31	0		0.01	2.5	0.18		0.02	4.65	3.27		0	31.55	0.1		0.73	0	0		9.3	0	0		0.63	21.29	0		21.45	0	0		0	0.86	2.62		3.1	0	0		0	0	0		0.03	0
0	0	0		0.27	0	0.14		0.08	0.29	0.25		0	0	0.13		0	0	0		0	0	0		0.28	0	0.02		20.46	0	0		11.69	26.92	4.37		1.43	0	1.96		3.46	6.99	0		0	0	0		0.28	0
0	0	41.18		0	0.73	0		0	0	0		0.41	0	0.65		0	0	1.68		0	0.34	0		0	4.04	0		0	0	0		0	16.23	0		0.88	0	6.04		0	6.2	0		0	0	0		0	0
0	0	0		0	0.66	1.41		0	0.24	1.35		0	0.85	6.01		0	0	0.07		0	0	0		0	26.59	0		0	0	0		29.72	8.61	52.74		0	0.77	0.42		5.48	0.08	0		0	0	0		0	0.01
0	0	0		0	0	3.87		0	0.12	0.34		0	0	0.16		0	8.9	0.02		2.67	0	0		0	0.1	0		51.36	0	0		25.59	0	5.06		1.6	3.13	0		4.57	0	0		0	0	0		0	0
3.23	0	0		0	0	0.23		0.4	0.42	0.11		2.3	0	0.06		1.69	0	0		0	0	0		1.79	0	0		0	0	0.09		0	8.18	5.34		3.98	0	0.75		0	5.14	0.05		0	0	0		0	0
0	0	0		0	0	0.77		0.2	0.02	0.32		0	0	0.96		0	0	0.01		0	0.28	0		0	1.29	0.01		51.06	0	0.01		20.98	15.41	3.08		0	0.45	0		3.5	4.93	0.01		0	0	0		0	0
0	12.69	0		0	0	0		0.01	1.11	0		0	0.41	0		0	0	0		0	0	0		4.75	0	0		14.73	0	0		28.54	0	16.46		0.8	0.89	0.46		2.96	0	4.93		0	0	0		0	0
0	0	0		0	0	0		0	0.57	0.03		0	6.43	10.91		0	0	4.03		0	0	0		5.69	0	0		17.79	0.64	0		38.04	0	0		0.14	0	0		2.8	0	0		0	0	0		0	0
0	0	1.25		0	0	0		0.02	0	0.7		0	0	1.08		0.05	0.86	5.28		0	0	0		1.97	0	0		20.33	2.78	0		15.38	10.17	0		0.09	0	4.78		3.18	3.51	0		0	0	0		0.02	0
0	0	0		0	0.95	2.49		0	0.15	0.83		0	0.28	2.7		0	0	0		0	0	0		0	7.94	0		0	2.38	0		99.43	12.38	22.63		0	0.5	0		5.44	0	0		0	0	0		0	0
0	6.56	0		0	0	0.57		0	0.11	0.01		0	7.47	0		0	23.86	0		0	0.35	0		0	1.9	0		0	0	1.45		59.71	0	3.47		0	4.31	1.34		7.13	0	0.7		0	0	0		1.97	0
0	0	0		0	0	0		0	1.5	0.73		0	5.1	0		0	7.33	7.39		6.86	0	0		0	0	0		0	2.76	0		42.72	17.3	0		0	0	31.87		8.94	0	0		0	0	0		0	0
0	0	0		0	0	0.24		0	0.18	0.16		0	0	0.16		0	0	0		0	0	0		0	0	0.11		1.4	0	0.41		38.73	26.66	18.87		0	0	0.4		2.97	3.19	0.01		0	0	0		0	0
0	57.13	0		0	0	0		0	5.32	4.3		0	0	17.83		0	0.42	0		0	0	0		3.06	0	0		0	0	0		14.02	0	0		2.57	2.33	0		2.65	0	0		0	0	0		0	0
0	15.87	0		0	0	0		0	0.8	0.1		0	7.65	1.56		0	7.74	0		0	0	0		0	0	0		2.4	0	0		27.89	0	0		0	0	0		3.4	0	0		0	0	0		0	0
0	0	0		0	6.16	5.74		0.02	0.76	0.39		2.54	0	0		0	0	0		0	0	0		2.61	0	0		0	16.09	0		0	19.83	10.64		0.38	0	0		0	5.31	0		0	0	0		0.38	0
0	0	22.18		0	0	0		0	0	5.51		0	1.27	9.01		0	0.03	81.33		0	0	0		0	1.47	0		0	13.51	0		49.52	0	0		0	0.52	0		28.95	0	0		0	0	0		0	0.01
0	0	0		0	0	2.93		0	0.01	3.58		0	0.03	0		0	0	0		0	0	0		0	0	0		35.16	4.7	0		58.74	0.28	14.16		0	0.05	0		3.34	0.62	0		0	10.16	0		0	0
0	0	0		0	0	0.58		0.02	0	0.22		0	0.43	1.02		0	0	0		0	0	0		5.96	0	0		10.53	15.61	0		24.89	0.53	14.3		0	0	0.43		4.52	0.09	0		0	4.96	0		0	0
0	0	0		0	0	0.05		0	0.28	0.07		0	0.77	0.47		0	1.1	0		0	0	0		0.17	0	0.04		0	0.49	0		0	0	5.96		0	0	0.65		0	0	0.03		0	0	0		0	0
0	0	0		0	0	0		0	0	5.06		0	0	1.43		0	0	0		0	0	0		0	0	0		6.54	0.04	0		6.63	0	0		0	0	0		4.54	0	0		0	0	0		0.08	0
0	0	0		0	0	0.63		0	0	0.09		0	3.91	0.4		0	0	0		0	0	0		0	25.18	0.04		9.17	0	0.08		30.83	0	10.66		0	0	0.14		22.32	0	0		0	0	0		0	0
0	0	0		0.55	2.3	0.68		0.02	0.06	4.48		0	0	0		0	0	0		0	0	0		12.18	0	0		1.02	0.05	0		0	0	19.36		0	0	0		0	0	0		0	0	0		0	0
0	0	0		0	0	0		0	0	0		0	1.42	0		0	0	0		0.11	0	0		0.08	4.06	0		0.28	0.08	0		34.42	14.7	8.3		1.23	0.5	0		4.95	0	0		0	0	0		0	0
0	0	0		0.25	0	0.79		0.03	0	0.29		0	0	0.06		0	0	0		0	0.26	0		4.57	0	0		51.94	0	0		1.33	13.53	8		0	0	0.41		0.17	3.36	0.12		0.3	0	0		0	0
0	0	0		0	0	0.39		0	0.78	0.35		0	0	0		0	0	0		0	0	0		0	0	0		7.41	0	0.46		29.34	11.2	18.33		0	0	0		1.94	4.01	0.43		0	0	0		0	0
0	0	0		0	0	0.62		0	0	0.84		0	0	1.01		0	0	0		0	0	0		0	0.12	0		0.1	89.96	0		42.91	28.42	0.22		0	0	0		2.6	9.06	0		0	0	0		0	0
0	0	0.32		0	0	0		0	0.66	0.76		0	0	0		0	9.97	0		0	0	0		0	17.05	0		21.47	0.18	0		19.01	1.53	0		0	0	23.85		3.83	0	0		0	9.02	0		0	0
0	0.03	0		0	0.49	0.94		0.1	0.93	0.59		0	0	0.24		0	0	0.06		0	0	0		21.06	2.81	0		64.74	92.44	0		39.61	0.16	10.82		0	0.95	0		0	0	0		0	0	0		0	0.26
0	0	0		0	0	1.53		0.05	0.74	1.41		0	1.01	0		0	6.6	0.12		0.68	0	0		11.89	58.13	0.06		56.39	0	0.02		8.84	3.8	32.17		0	0.72	0		18.44	0.02	0.1		0	0	0		0	0.01
0	5.03	0		0	2.93	1.06		0.49	0.82	0.42		0	10.86	0		0	0.04	0.02		0	0	0		0.05	75.74	0.16		2.6	0	0.16		0	0	24.88		0.93	1.86	1.4		4.64	0	4.63		0	0	0		0	0.04
0	0	0		0	0.54	0.13		0.15	0.21	0.36		0.06	1.3	0.68		0	0	0		0	0	0		31.24	52.74	0		0.12	13.3	1.79		42.33	11.54	1.11		2.91	0	0		0	0	3.32		0	0	0		0.83	0
0	0	0		0	1.74	0.21		0.08	0.26	0.94		0	0	0.01		0	0	0		0	0	0		0	51.59	0		0.53	0	0		7.58	84.4	12.22		0	0	0		6.38	23.13	0.02		0	0	0		0	0
0	0	24.82		0	1.24	0		0.13	0.24	4.21		0	0	1.54		0	0	0		0	0	0		0.23	0.79	0		2.28	0	0		13.56	52.47	0		0	1.62	8.13		5.68	6.18	0.09		0	0	0		0	0
0	0	0		0	0	0.08		0.06	1.75	3.53		0	9.8	12.7		0	15.09	0.04		0	0	0		15.83	26.49	0		2.08		0		53.63	0	0		0.04	0	0		6.32	0	0		0	0	0		0.03	0.62
0	48.45	0		0.02	0	0.6		0.4	0.05	0.67		0	0.09	0.51		0	0	0.39		0	0	0		38.5	0	0		70.63		0		15.09	0	0		0	5.47	0.14		11.02	0	0		0	0	0		0.05	0
0	0	0		0.18	0	0.66		0.12	0.79	0.72		0.53	0	1.32		0	0.37	0		0	0	0		11.67	37.23	0				0		14.46	0.04	64.32		0.77	4.12	0.46		0.02	4.72	0		0	0	0		0.01	0
0	0	0		0	0.11	0		0.2	0.15	0.2		0.1	0	0		0	0	0		0	0.05	0		16.35	0.66	0				0		36.77	12.99	56.99		0	2.26	0		4.26	0.03	0		0	0	0		0	0.1
0	0			0.1	0			1	1.02			0	0.05			0.44	1.35			0.32	0			6.56	34.07							0.15	18.97			0	0.04			8.51	12.09	8.07		0	0			0.4	0
3.77	21.86			1.33	0.31			0.04	0.22			0.49	0.19			0	0			0.16	0			29.45	21.56							56.52	0			2.07	5.42			1.1	0.05			0	0			0	0
0	0			0.21	0			0.14	0.03			0	0.65			0	0			0	0			0.09	5.46							5.98	0			0	4.92			7.01	0			0	0			0	0.02
0.04	0			0	0			0.18	0.59			0	0.04			0	0			0	0			7.99	8.21							17.77				0	2.98			4.4	4.83			0	0			0.03	0
0	4.37				0				0.21			0	0				0.04			0	0															0	0.97			7.53	0			0	0			0.03	0
	0.05												3.86																								0.43				0				0				0.07
[truncated: 4 more columns]
